# Supplementary material for: MoCA Domain-Specific Pattern of Cognitive Impairment in Stroke Patients Attending Intensive Inpatient Rehabilitation: A Prospective Study
Source: Behav Sci (Basel). 2024 Jan 9;14(1):42. doi: 10.3390/bs14010042 (PMC10813017; doi:10.3390/bs14010042)
Supplement: Supplementary file 1 [file behavsci-14-00042-s001.zip]

Archive with 1 entries (1 files):
- behavsci-2720142-supplementary.pdf
